# Supplementary material for: Factors influencing frequency and severity of human-American black bear conflicts in New York, USA
Source: PLoS One. 2023 Feb 24;18(2):e0282322. doi: 10.1371/journal.pone.0282322 (PMC9956656; doi:10.1371/journal.pone.0282322)
Supplement: S1 Table — (CSV) [file pone.0282322.s001.csv]

Year	WMU	prior	serious	harv_lag	prior_precip	protect_area
2006	3A	14	6	1.06599333255575	25.2986107477081	1
2006	3C	20	4	0.970481741492337	23.7084373799983	1
2006	3F	19	0	0.000236895807658153	10.6633793867096	0
2006	3H	16	9	1.29221870300273	6.55722456279709	0
2006	3J	22	6	0.96021116122303	11.9357017182237	0
2006	3K	15	8	1.2408632637245	4.34425234413849	0
2006	3M	23	2	0.740730820977578	0.40791592116984	0
2006	3N	2	0	5.79252174221247e-05	5.09296431129921	0
2006	3P	7	0	0.640215617942089	0.667839014071518	0
2006	3R	7	2	0.109389075985116	8.02367792898697	0
2006	4A	4	0	0.00331697073500851	17.330114041508	0
2006	4B	0	0	5.45926423890193e-05	21.1848153046761	0
2006	4C	2	0	7.99496766904779e-05	23.5434792342325	0
2006	4F	26	0	0.0390537600208153	19.7642736149231	0
2006	4G	1	0	0.0170058200997132	20.5048463318651	0
2006	4H	4	0	0.132517905041648	18.9488724500694	0
2006	4K	8	0	1.1915643061831e-06	22.4169750009262	0
2006	4O	6	0	0.525499759641699	20.4457543157684	0
2006	4P	4	0	0.662074421695237	22.6954449266511	0
2006	4R	5	0	0.976869863857231	25.6910555708413	0
2006	4S	1	0	1.09845649806023	21.7054762817761	0
2006	4W	5	0	0.755947384133631	14.3369779203372	1
2006	4Y	3	0	0.000128744644743978	20.8563151249755	0
2006	5F	2	0	0.220982700264672	10.4452223678826	1
2006	5G	1	0	0.258305576413774	13.5445789294278	1
2006	5H	8	0	0.360463636866978	11.2955949798424	1
2006	5J	10	0	0.362221830687608	19.2018490480869	1
2006	5R	1	0	0.209675564582052	24.7432275018365	0
2006	5S	0	0	0.0337610164249785	19.2825299432556	0
2006	6A	3	0	0.0486632758469276	-3.3993675226447	0
2006	6C	0	0	0.104386069183291	-5.58654725904339	0
2006	6F	3	2	0.128339604745596	3.64947086193005	1
2006	6J	1	4	0.270972597470673	-5.31988900593207	1
2006	6R	1	0	0.333413841227528	8.86060672470621	0
2006	6S	1	0	0.301000565883802	10.1225129325532	0
2006	7J	0	0	0.010142327008036	3.66736112607671	0
2006	7M	0	0	0.0228152274248876	10.8382497115438	0
2006	7P	0	0	0.059218082175839	13.7524967075191	0
2006	7R	2	0	0.0251272132423718	0.131995766364677	0
2006	7S	1	0	0.0828274279582288	4.15962037972748	0
2006	8H	4	0	0.0121468293121406	-10.9755983635461	0
2006	8M	4	0	0.0324966460512202	-12.1282406273766	0
2006	8N	4	0	0.0110249380588845	-13.1833799669753	0
2006	8P	13	0	0.251789789506422	-10.8403012418048	0
2006	8R	1	0	0.0626393135848065	-11.9384742981974	0
2006	8T	1	0	0.263518138097793	-1.83469891402402	0
2006	8W	0	0	0.175325153779822	0.407631295510142	0
2006	8X	0	0	0.276433641438431	0.100965515471601	0
2006	8Y	7	0	0.172521284366155	4.13070021871248	0
2006	9H	4	0	8.9178625242423e-05	-13.4700905233204	0
2006	9J	5	1	0.0551589829237401	-17.0420175732123	0
2006	9K	0	0	0.107407382376902	-18.3073511417193	0
2006	9M	1	0	0.181038339939283	-15.7543744183346	0
2006	9P	4	1	0.34424313757335	-9.06954343978297	0
2006	9R	2	0	0.161364597091901	-17.113338708246	0
2006	9T	3	0	0.181178247430276	-12.6951425694769	0
2006	9W	3	0	0.2996616604063	-12.0635978333278	0
2006	9X	1	0	0.340456232172784	-6.31178304319441	0
2007	3A	21	12	0	13.3178662336822	1
2007	3C	18	1	0	13.6798371315491	1
2007	3F	14	0	0	15.3743407666755	0
2007	3H	17	0	0	0.715739423698629	0
2007	3J	46	5	0	11.6345788244713	0
2007	3K	17	5	0	-2.18851992059175	0
2007	3M	43	0	0	10.8098428104714	0
2007	3N	12	0	0	14.9638914927527	0
2007	3P	16	0	0	14.7561696848492	0
2007	3R	5	0	0	26.4158055199027	0
2007	4A	5	0	0	21.7550436890033	0
2007	4B	4	0	0	22.8055659479863	0
2007	4C	0	0	0	14.2911931902403	0
2007	4F	11	1	0	11.6318813814169	0
2007	4G	7	0	0	25.6050859690812	0
2007	4H	1	0	0	25.2966375772819	0
2007	4K	1	0	0	13.6710653006526	0
2007	4O	5	1	0	1.87461172199233	0
2007	4P	6	2	0	8.158828551042	0
2007	4R	9	0	0	22.1422246757593	0
2007	4S	2	0	0	18.5684669809866	0
2007	4W	7	0	0	-4.20541004862482	1
2007	4Y	1	0	0	8.27613211992874	0
2007	5F	4	5	0	2.96774645336833	1
2007	5G	5	3	0	2.4034815375739	1
2007	5H	11	10	0	-6.81016510562748	1
2007	5J	1	5	0	-1.23288863173011	1
2007	5R	0	0	0	13.4304058631361	0
2007	5S	0	0	0	7.47212069270409	0
2007	6A	5	0	0	-4.78482162255325	0
2007	6C	5	0	0	-7.55731818601458	0
2007	6F	4	1	0	0.545042817209611	1
2007	6J	8	2	0	-13.6084559794633	1
2007	6R	3	1	0	-9.54760944587734	0
2007	6S	9	4	0	-8.39812808024485	0
2007	7J	0	0	0	-6.27196514676655	0
2007	7M	0	0	0	-3.96918675608634	0
2007	7P	0	0	0	-3.85856791764335	0
2007	7R	1	0	0	-9.92316777961361	0
2007	7S	4	0	0	-11.2890030212611	0
2007	8M	4	0	0	-10.8195259943634	0
2007	8N	16	0	0	-10.1639931671257	0
2007	8P	34	0	0	-17.2759714595006	0
2007	8R	4	0	0	-25.4771290891498	0
2007	8T	13	0	0	-12.2201795718475	0
2007	8W	9	0	0	-12.8329887770606	0
2007	8X	9	1	0	-14.421293973274	0
2007	8Y	7	0	0	-12.0743827585816	0
2007	9H	5	0	0	-7.903863880956	0
2007	9J	12	0	0	-9.27045940324162	0
2007	9K	0	1	0	-17.2189048107165	0
2007	9M	3	0	0	-16.02182787024	0
2007	9P	13	5	0	-15.1598446413946	0
2007	9R	2	0	0	-19.6180998595189	0
2007	9T	1	1	0	-20.2452229172754	0
2007	9W	5	0	0	-14.5874424560329	0
2007	9X	4	3	0	-15.3607652948133	0
2008	3A	23	4	0.963461925049912	-23.6434895619597	1
2008	3C	7	1	1.1404233844837	-22.5361062972128	1
2008	3F	14	0	0.000269346520978138	-17.0707192989462	0
2008	3H	4	2	1.16384682259428	-18.2042830400293	0
2008	3J	7	1	1.12400757536163	-20.0823730186525	0
2008	3K	5	2	1.09270074852395	-17.4478195778684	0
2008	3M	21	0	0.74514419103251	-17.0390830436113	0
2008	3N	1	0	5.68908385395867e-05	-14.4999388353625	0
2008	3P	8	0	0.628783196193124	-14.1869277589227	0
2008	3R	6	0	0.107435699628239	-14.1536441496045	0
2008	4A	0	0	0.0612158273336089	-13.1078545703243	0
2008	4B	1	0	0.0797974001790692	-12.3927722712255	0
2008	4C	0	0	7.77490509527182e-05	-7.65300474203032	0
2008	4F	6	0	0.0619255657337953	-17.136020075082	0
2008	4G	5	0	0.261615116420672	-18.6211621880661	0
2008	4H	2	0	0.197907551392095	-16.3300242969487	0
2008	4K	9	0	1.05793458196922e-05	-11.1040358663594	0
2008	4O	12	0	0.345981870145313	-18.7905831997684	0
2008	4P	9	0	0.419822270692679	-21.224700624152	0
2008	4R	4	1	0.625956327910968	-24.7020349424813	0
2008	4S	8	0	0.656245627221092	-20.6935253646832	0
2008	4W	1	0	0.515013813153715	-17.4909688668323	1
2008	4Y	1	0	8.23840763491521e-05	-16.7290205046566	0
2008	5F	2	0	0.269898121892758	-8.07919153707346	1
2008	5G	0	0	0.314125934235408	-9.5742200247773	1
2008	5H	1	2	0.40520993356915	-13.0056205945087	1
2008	5J	3	0	0.3038447424406	-16.5043052213841	1
2008	5R	2	0	0.125813514017066	-11.5181892948483	0
2008	5S	0	0	0.0337597033763346	-9.62805182425145	0
2008	6A	0	0	0.0569987513365119	-1.90104026632433	0
2008	6C	0	0	0.138969173864184	-3.5568087162871	0
2008	6F	0	0	0.102671683796477	-4.55929019133269	1
2008	6J	4	0	0.315895434905437	-12.2292814051688	1
2008	6R	0	0	0.310131219740938	-14.0250578935842	0
2008	6S	1	0	0.295117707460317	-13.3312915928233	0
2008	7J	0	0	0.00982537928903483	-10.3016340155051	0
2008	7M	1	1	0.0191593243578137	-15.0412888251513	0
2008	7P	0	0	0.0564639594525006	-17.8799759603842	0
2008	7R	8	0	0.0314206277141844	-15.0208348448344	0
2008	7S	16	0	0.0986416988880034	-17.0240355688042	0
2008	8M	5	0	0.00648854054119357	-18.5166183482136	0
2008	8N	5	0	0.00549679180378155	-16.7353820464002	0
2008	8P	19	1	0.319631254137089	-15.4529264229351	0
2008	8R	4	0	0.0699237170629265	-14.9445596498904	0
2008	8T	13	0	0.334739256502602	-9.01418790608971	0
2008	8W	13	0	0.245637719124442	-10.7440811610536	0
2008	8X	12	0	0.321808670120392	-8.93775222220545	0
2008	8Y	12	1	0.314859761015558	-9.60250383675489	0
2008	9H	4	0	8.54628491906554e-05	-13.351543827485	0
2008	9J	1	0	0.128704293488727	-11.8634965801523	0
2008	9K	3	0	0.147370999877085	-11.1290483944511	0
2008	9M	0	0	0.173495075775146	-12.2370374818517	0
2008	9P	7	1	0.179364709296909	-15.0882724599618	0
2008	9R	2	1	0.166594928354225	-14.6279966294177	0
2008	9T	6	1	0.173629153787347	-12.8686522917771	0
2008	9W	7	0	0.189763555121224	-13.5832945139747	0
2008	9X	6	1	0.195270294490253	-13.2549692617723	0
2009	3A	21	8	1.0662100788882	-3.10821609681203	1
2009	3C	15	3	1.25586386589356	-0.858947461077054	1
2009	3F	29	0	0.000309701429137087	4.17936379289504	0
2009	3H	17	5	1.01767902030858	7.33944846485973	0
2009	3J	11	3	1.24590216704665	0.561356287175005	0
2009	3K	23	11	0.963059280696769	2.63288008570012	0
2009	3M	24	1	0.896985062256269	2.98493577234956	0
2009	3N	5	1	7.24065217776558e-05	3.25675297070099	0
2009	3P	13	0	0.800269522427612	2.76220993418145	0
2009	3R	11	0	0.136736344981396	3.74544156061022	0
2009	4A	5	0	0.0529727775841038	-8.32907043008123	0
2009	4B	4	0	0.053213040357688	-9.12890695241825	0
2009	4C	1	0	3.57601682385947e-06	-5.31906632186953	0
2009	4F	4	0	0.0849354918373947	-3.84203730181649	0
2009	4G	3	0	0.23103145152177	-13.0589320822047	0
2009	4H	8	0	0.17816615627457	-12.942521171791	0
2009	4K	5	0	7.35078828967389e-06	-5.29125315713726	0
2009	4O	7	0	0.62408432509758	-4.08160639423977	0
2009	4P	6	0	0.79351580615729	-3.16935456361689	0
2009	4R	6	2	0.800357031396068	-11.8639870427062	0
2009	4S	9	0	0.762457132156879	-10.3402183031665	0
2009	4W	5	1	0.827867036395461	0.378824540505455	1
2009	4Y	2	0	9.55429694323813e-05	-3.09030825013254	0
2009	5F	2	1	0.263526042369439	0.358866411740022	1
2009	5G	0	0	0.22486498473692	-5.09528728612228	1
2009	5H	9	20	0.39407944530757	-0.765096722470728	1
2009	5J	6	1	0.264117672073712	-3.11504838270734	1
2009	5R	1	0	0.136293581068991	-7.40139846136963	0
2009	5S	0	0	2.13370404631379e-06	-6.43928431784061	0
2009	6A	0	0	0.0493858191864077	3.49301069196132	0
2009	6C	1	1	0.215787715202782	1.48657729623067	0
2009	6F	0	0	0.115505644271036	-1.0859854642467	1
2009	6J	3	7	0.395418751605342	-3.37370529712864	1
2009	6R	1	0	0.26022020319459	2.91088004364897	0
2009	6S	0	0	0.23195805546482	3.57143319576136	0
2009	7J	2	0	0.00380337262801348	-0.743586889046175	0
2009	7M	0	0	0.0243172195497272	-1.39226596948816	0
2009	7P	0	0	0.0709661786723632	-1.39103616621368	0
2009	7R	2	0	0.0666674393095214	-2.83531307102494	0
2009	7S	3	1	0.144763358092133	-6.13404323635209	0
2009	8H	3	0	0.00607341465607031	-4.66842454092977	0
2009	8J	0	0	0.0043772418325314	-3.99280544736007	0
2009	8M	1	0	0.0229439446479056	-7.25799598791448	0
2009	8N	3	0	0.0153030596807597	-3.93128077101346	0
2009	8P	15	0	0.456397717985057	-4.64809970794797	0
2009	8R	1	0	0.112195673339198	-5.19121603163034	0
2009	8T	24	2	0.477181493312219	-3.59611614119061	0
2009	8W	2	0	0.338783324954287	-2.27881989696455	0
2009	8X	6	1	0.473910834401586	-5.47837318279606	0
2009	8Y	17	0	0.441567237771225	-2.73492426634855	0
2009	9H	15	0	0.000111473281553029	-6.93694103026238	0
2009	9J	14	0	0.147090621129974	-7.11602663384252	0
2009	9K	4	0	0.180044787164264	-9.39922257525047	0
2009	9M	4	0	0.226297924924103	-7.72901064252784	0
2009	9P	6	0	0.388343451980778	-7.99571437196562	0
2009	9R	6	0	0.214021840570913	-8.86551048451891	0
2009	9T	9	5	0.226472809287844	-7.61232679178732	0
2009	9W	3	0	0.346618220043669	-7.2983654328595	0
2009	9X	6	1	0.387971126368391	-6.61224957834299	0
2010	3A	4	11	1.06138252354747	-28.1238693119116	1
2010	3C	12	6	1.10185448771005	-30.7115788743751	1
2010	3F	9	1	0.000281655581621771	-28.4878205100419	0
2010	3H	6	0	1.06900884522179	-20.1753990734147	0
2010	3J	17	1	1.09664738975515	-28.571433129072	0
2010	3K	10	3	1.03368072350714	-16.7469772823651	0
2010	3M	27	1	0.890602160096293	-22.2439970566857	0
2010	3N	3	1	7.34409006601938e-05	-28.379443402575	0
2010	3P	5	0	0.811701944176578	-23.9074506039148	0
2010	3R	8	0	0.138689721338273	-24.3536671556676	0
2010	4A	4	0	0.0347788156295732	-18.8445472305427	0
2010	4B	4	0	0.0266392593940551	-19.6331336065104	0
2010	4C	2	0	3.00425235758721e-05	-17.7881263445709	0
2010	4F	7	0	0.104830822963611	-14.0949471182975	0
2010	4G	7	0	0.153477538013264	-19.5221650467098	0
2010	4H	3	0	0.168477223231918	-20.695623816143	0
2010	4K	4	1	4.42012183620138e-06	-19.8415587756729	0
2010	4O	3	0	0.474085146774694	-12.1124213575292	0
2010	4P	9	0	0.53123867704299	-16.9285838155638	0
2010	4R	5	5	0.892972759213042	-24.2177660417646	0
2010	4S	5	0	1.00597569935019	-25.0331332568571	0
2010	4W	6	0	0.604182533021238	-14.3119277830611	1
2010	4Y	4	0	0.000120099419092124	-28.2691508661523	0
2010	5F	1	1	0.382823356674101	-5.2694021192646	1
2010	5G	0	1	0.408582752289024	-10.7659767692502	1
2010	5H	5	3	0.550220059078371	-19.1956739343117	1
2010	5J	3	0	0.561968067165335	-20.7801481328332	1
2010	5R	3	0	0.199193704643037	-19.197900502076	0
2010	5S	3	2	0.0112556964249855	-17.2197139467531	0
2010	6A	10	0	0.0725604478913163	-9.08767669483039	0
2010	6C	6	0	0.290862081433576	-10.9019707898103	0
2010	6F	2	0	0.177108654548922	-8.16819624079764	1
2010	6J	12	6	0.495232484858019	-15.3257568704839	1
2010	6R	3	1	0.502069544836702	-21.183134508207	0
2010	6S	3	0	0.358850329102953	-17.8013244424647	0
2010	7J	5	0	0.0217050887048832	-11.3616304122336	0
2010	7M	2	0	0.042136490020038	-11.6310734087461	0
2010	7P	0	0	0.118926073715222	-10.9141766410498	0
2010	7R	0	0	0.0597937255089885	-12.2666943836163	0
2010	7S	7	1	0.218600674357874	-12.0724812350397	0
2010	8F	12	0	0.0116602490086936	-11.24428692573	0
2010	8H	22	0	0.0311143581026147	-4.9844536442094	0
2010	8J	0	0	0.00180308308388948	-8.73123165936075	0
2010	8M	4	0	0.0801455668612615	-4.18919834979991	0
2010	8N	11	0	0.0251648082966258	-3.89766510133332	0
2010	8P	10	1	0.49006084164243	-4.91086331792016	0
2010	8R	3	0	0.0907979362594031	-6.14627374268213	0
2010	8T	8	0	0.512792052514624	-7.48671908610542	0
2010	8W	7	0	0.255668008000055	-8.35087952975737	0
2010	8X	4	1	0.495654470174609	-7.58849224129447	0
2010	8Y	3	0	0.252876010910051	-9.35828762934051	0
2010	9H	8	2	0.00826313977471218	-4.81580002891656	0
2010	9J	9	0	0.211442767874337	-6.96028038476161	0
2010	9K	3	0	0.180206459732444	-10.458756201201	0
2010	9M	1	0	0.135778754954462	-7.95674287404198	0
2010	9P	6	0	0.308120430782413	-6.78616596246337	0
2010	9R	2	0	0.1478290646203	-12.2407742527074	0
2010	9T	4	2	0.135883685572707	-9.03374044984776	0
2010	9W	3	0	0.247379604490034	-6.65912005085069	0
2010	9X	6	0	0.285779592482398	-7.28410774203616	0
2011	3A	16	20	0.693978753546873	37.4320496018203	1
2011	3C	11	2	0.629115041381159	32.7234234629127	1
2011	3F	17	0	0.000200751344450427	23.1669093574226	0
2011	3H	11	4	0.889133640106936	40.7088954579775	0
2011	3J	23	4	0.630546231800342	27.0994370852989	0
2011	3K	16	5	0.914757322697074	37.8277849169961	0
2011	3M	31	5	0.834489539572881	29.4483588110206	0
2011	3N	3	0	7.44752795427317e-05	23.6076453448127	0
2011	3P	3	1	0.823134365925544	26.1320669857919	0
2011	3R	16	4	0.14064309769515	25.5163418827688	0
2011	4A	0	0	0.0488512527093513	12.3696086464507	0
2011	4B	5	0	0.0399050249008196	16.7104368640852	0
2011	4C	0	0	2.61914285347927e-05	17.4233536070295	0
2011	4F	4	0	0.0889475947445762	31.2004211112297	0
2011	4G	12	0	0.214520216605059	22.0697946107256	0
2011	4H	3	0	0.151991211627815	19.2867049242938	0
2011	4K	8	0	5.23009469453693e-06	17.0483498336998	0
2011	4O	9	0	0.474012259760441	44.856770865957	0
2011	4P	15	2	0.572613026211799	39.6486544461612	0
2011	4R	19	0	0.657095462295416	32.2461317499093	0
2011	4S	7	0	0.678255822367244	21.3309428129468	0
2011	4W	7	0	0.621401771258447	47.6274076467229	1
2011	4Y	1	0	7.92496362135956e-05	22.6143636111702	0
2011	5F	1	0	0.193201253682192	43.7801842652637	1
2011	5G	3	1	0.205864972731099	35.0012435599001	1
2011	5H	11	0	0.326611132424443	28.4681476898974	1
2011	5J	1	0	0.271855368755694	16.3810631023997	1
2011	5R	0	0	0.0524228532773343	18.1630786354591	0
2011	5S	4	1	0.0112533985898587	20.910842195368	0
2011	6A	3	0	0.0408608998608974	25.8161404267685	0
2011	6C	1	0	0.208307302677927	35.9558689300781	0
2011	6F	2	1	0.0847041391320934	38.1594685648484	1
2011	6J	1	0	0.364350889385003	43.0587724479594	1
2011	6R	2	0	0.346035113577288	16.2263073277983	0
2011	6S	1	0	0.311328234722406	23.0619178547491	0
2011	7J	4	0	0.0140941258025054	35.6264672045275	0
2011	7M	5	0	0.0171959316517153	39.9032630882646	0
2011	7P	1	0	0.0539537052635524	48.0673856593441	0
2011	7R	1	0	0.0356338923762358	40.8793501681751	0
2011	7S	6	0	0.135048113972116	46.6473861316467	0
2011	8F	3	0	0.000387308727628952	21.9073925263548	0
2011	8H	13	0	0.0225227297292642	24.4757655941196	0
2011	8J	0	0	0.00995454138375374	25.4586293431955	0
2011	8M	3	0	0.0470192934009809	30.7601291559104	0
2011	8N	13	0	0.0284670447909495	29.49169865052	0
2011	8P	9	1	0.293568013328507	35.5880145879166	0
2011	8R	1	0	0.0872561155884165	32.1214663875467	0
2011	8T	16	0	0.306250809140678	44.3634888089396	0
2011	8W	2	1	0.192406630121404	39.8937156273536	0
2011	8X	3	1	0.314041322895146	46.5220608477761	0
2011	8Y	5	1	0.183183137552085	42.3942827516629	0
2011	9H	7	0	8.17470731388878e-05	35.714627181018	0
2011	9J	8	0	0.128704293488727	34.0558922417783	0
2011	9K	5	0	0.144242326371963	34.9389753228893	0
2011	9M	2	0	0.165951811611009	37.119188908542	0
2011	9P	5	0	0.339287378036543	42.8311554888215	0
2011	9R	1	1	0.160233641540279	34.8133796856392	0
2011	9T	4	1	0.166080060144419	38.5250936647553	0
2011	9W	0	0	0.287559804713108	42.2872928045877	0
2011	9X	7	2	0.329392431104101	44.7442159311253	0
2012	3A	28	23	1.09198896458541	-4.7435405681806	1
2012	3C	2	0	1.12051298814901	-5.54551977701252	1
2012	3F	0	0	0.0855406331830777	-12.1556856711551	0
2012	3G	0	0	0.08449899702212	-17.3532616315767	0
2012	3H	0	0	1.31101993617656	1.86230868442473	0
2012	3J	1	0	1.1168043577194	-13.1970873765378	0
2012	3K	0	0	1.31209715919339	-6.57876115190709	0
2012	3M	0	0	1.17340490617204	-13.3335360962831	0
2012	3N	0	0	0.0820438043638699	-14.9359243726036	0
2012	3P	0	0	1.12464073398116	-9.87186389769966	0
2012	3R	0	0	0.275331862914431	-5.60066465115203	0
2012	3S	0	0	1.07175943438436e-05	-5.3940068533126	0
2012	4A	0	0	0.0662406605241379	-8.72315567949398	0
2012	4B	4	0	0.0532239191758933	-5.82417169224139	0
2012	4C	4	0	0.165534473048287	1.12132793133957	0
2012	4F	7	1	0.103200274070856	-10.2204322511036	0
2012	4G	10	0	0.290948503562895	-12.4973840481827	0
2012	4H	6	0	0.207697390839787	-10.552449842753	0
2012	4K	6	0	0.164817142965655	-6.43624544989552	0
2012	4L	4	0	0.165361545563755	-2.86736893564192	0
2012	4O	8	0	0.609487784450486	-5.78676985351006	0
2012	4P	11	10	0.734623873110248	-7.61626447685344	0
2012	4R	10	5	0.907462919733023	-13.0794136206985	0
2012	4S	5	1	0.940970475543111	-18.5255874192938	0
2012	4U	5	0	0.154997454749948	-14.5353517421537	0
2012	4W	5	2	0.816188083656422	-2.79441957466817	1
2012	4Y	0	0	0.152171540839175	-18.063719560238	0
2012	4Z	4	2	0.146920627290319	-16.6039113680487	0
2012	5F	3	3	0.0831543177098015	-2.84427232359249	1
2012	5G	0	3	0.15882960447065	-1.62650186698387	1
2012	5H	15	21	0.209650239935928	-7.51950204072697	1
2012	5J	3	0	0.162070495198148	-6.46740844343692	1
2012	5R	11	0	0.11534641086893	0.343155776231	0
2012	5S	3	0	0.233848219429985	0.120447348915471	0
2012	6A	3	0	0.0292391411746384	-8.32697112087363	0
2012	6C	4	0	0.0665172662238622	-10.9040449427076	0
2012	6F	7	0	0.0436354656135026	-4.90336336949501	1
2012	6J	15	14	0.161593343786238	-7.63902106256014	1
2012	6R	4	6	0.117909294974333	-14.3514952416781	0
2012	6S	3	0	0.123621923740668	-15.4489432391228	0
2012	7J	0	0	0.00712971127718237	-10.7653695409775	0
2012	7M	3	0	0.0320746311898106	-7.45243924076538	0
2012	7P	2	0	0.103937565623088	-5.24413907022998	0
2012	7R	2	0	0.0911674779639905	-8.12505657545818	0
2012	7S	3	0	0.225547186219946	-5.57303632235373	0
2012	8F	0	0	0.000387308727628952	-12.8302898849293	0
2012	8H	9	0	0.0429848281642646	-4.86523305303496	0
2012	8J	1	0	0.0143317832162851	-9.59868399852902	0
2012	8M	0	0	0.102416009570337	-3.59341141219901	0
2012	8N	3	3	0.0503508278807278	-5.97511970355461	0
2012	8P	6	0	0.743330251517657	-5.00198383441889	0
2012	8R	4	0	0.18221144347251	-7.27647820488144	0
2012	8T	10	0	0.776310190612416	-5.58212333993116	0
2012	8W	6	0	0.385938956629558	-7.57133471855921	0
2012	8X	6	1	0.770200354477123	-8.32643834179956	0
2012	8Y	3	0	0.33824489387342	-6.0469369628517	0
2012	9H	10	0	0.037890103052587	-7.12577851473978	0
2012	9J	9	0	0.505624010134285	-9.15871984716413	0
2012	9K	5	0	0.512137972514876	-14.5888758018222	0
2012	9M	3	0	0.520514952922909	-14.1935543168708	0
2012	9P	5	1	0.634040611574915	-8.21236788275044	0
2012	9R	5	0	0.518621164436614	-15.7661241376755	0
2012	9T	1	1	0.520887461362042	-13.982234802595	0
2012	9W	3	0	0.627871124431533	-8.59726575956822	0
2012	9X	14	0	0.664590083913328	-13.0025799440517	0
2013	3A	25	1	0.740258632733202	2.56290059488305	1
2013	3C	16	0	0.829351011964847	-9.00382077500025	1
2013	3F	0	0	0.0246193191911787	-10.5328092190875	0
2013	3G	0	0	0.0215853328730038	-3.57701795840435	0
2013	3H	0	0	0.967212552315685	-1.92548733718457	0
2013	3J	1	0	0.828744214497385	-12.9178951730343	0
2013	3K	0	0	0.995284138170794	-3.71824121627991	0
2013	3M	0	0	1.03094529277069	-4.27313663458685	0
2013	3N	0	0	0.00450072744186086	9.58469421747017	0
2013	3P	0	0	1.01961243785936	2.62787968523396	0
2013	3R	0	0	0.215800985732299	1.54328202313071	0
2013	3S	0	0	4.12136558615922e-06	1.61190606695733	0
2013	4A	0	0	0.0422173112393343	7.97106193338555	0
2013	4B	6	0	0.0399145430137959	11.5531342105077	0
2013	4C	3	0	0.120300998616926	13.7415255444813	0
2013	4F	22	0	0.0802686045701146	13.9867638794143	0
2013	4G	15	0	0.184151800741029	9.44997378646895	0
2013	4H	12	0	0.12825825844681	10.5908842649138	0
2013	4K	14	0	0.116545894864722	3.35663418290094	0
2013	4L	6	0	0.120262942228185	7.4057535861316	0
2013	4O	7	0	0.40443976749374	9.66170074752003	0
2013	4P	12	0	0.465028407040323	10.35787021661	0
2013	4R	22	0	0.5220940746222	7.82467481689847	0
2013	4S	19	0	0.513491596393643	-0.562348897567782	0
2013	4U	7	0	0.0506997020438216	-9.42922482745664	0
2013	4W	9	0	0.533874973929776	5.211818020263	1
2013	4Y	3	0	0.0456419935032993	-16.2554138809842	0
2013	4Z	0	0	0.0439467141400396	-25.2111999146827	0
2013	5F	6	0	0.342581048164979	13.5736549176212	1
2013	5G	2	0	0.41801196884439	10.9187374143814	1
2013	5H	4	0	0.380038109473174	5.23349869820115	1
2013	5J	9	0	0.41159250868149	4.07394176657067	1
2013	5R	6	0	0.0943708692844265	12.2995114968059	0
2013	5S	8	0	0.130176092857998	8.70139562309532	0
2013	6A	2	0	0.05619009716252	4.5727772146472	0
2013	6C	7	0	0.207593202355562	4.26289428839763	0
2013	6F	4	0	0.0898377233219172	10.4460400361087	1
2013	6J	0	0	0.338818300517425	0.52243201008639	1
2013	6R	5	0	0.384174984425261	5.67579963549808	0
2013	6S	0	0	0.2756551287276	10.7090952100082	0
2013	7J	0	0	0.00856180605938121	8.34074430268497	0
2013	7M	0	0	0.0300445138664334	10.7059647369689	0
2013	7P	0	0	0.0979430313041394	9.2051753816545	0
2013	7R	0	0	0.0997861730673889	-4.03172706499295	0
2013	7S	0	0	0.22891332591602	-2.18681324740403	0
2013	8H	0	0	0.0447691002080377	11.3365098716901	0
2013	8J	0	0	0.0298636241512612	7.79300021351598	0
2013	8M	0	0	0.0853309780545643	4.65970217187912	0
2013	8N	0	0	0.0682632849733522	5.82326922405063	0
2013	8P	0	0	0.662752390201565	4.04390600862829	0
2013	8R	0	0	0.200108024418327	1.47863790218653	0
2013	8T	0	0	0.690844848526646	1.42776077151251	0
2013	8W	0	0	0.414523916681542	-1.9491665556628	0
2013	8X	0	0	0.663836998821078	-1.19180251160597	0
2013	8Y	0	0	0.406628948279965	-3.92177618277931	0
2013	9H	0	0	0.016611742398615	7.31588606814831	0
2013	9J	0	0	0.330953897542441	5.97615259518675	0
2013	9K	0	0	0.378507046326059	2.77102425766302	0
2013	9M	0	0	0.44505258568407	2.70813943019406	0
2013	9P	0	0	0.377758144387511	0.810486025233605	0
2013	9R	0	0	0.427478203366015	2.98838486944904	0
2013	9T	0	0	0.445396524932761	2.23817834911072	0
2013	9W	0	0	0.428898942714267	1.67180819704408	0
2013	9X	0	0	0.423065695705661	0.195246798043097	0
2014	3A	18	38	1.14446401710122	1.04916079258823	1
2014	3C	23	7	1.14116999986843	-0.564194287704866	1
2014	3F	5	0	0.109735538096911	-12.493342254293	0
2014	3G	13	2	0.10160916391182	-12.2569591345916	0
2014	3H	24	3	1.31299901335275	-4.63187289695618	0
2014	3J	49	5	1.13520234961416	-5.05972137353361	0
2014	3K	15	1	1.29004857250064	-5.29244778148781	0
2014	3M	23	0	1.0476592034305	-2.15113914114217	0
2014	3N	6	0	0.0531825628340981	-0.724867152048664	0
2014	3P	2	0	0.971762946052183	2.78604725523148	0
2014	3R	11	0	0.166036990334552	7.16136834506806	0
2014	3S	0	0	1.23743158576256e-06	6.00854449779039	0
2014	4A	0	0	0.062020381473353	-7.00555648129258	0
2014	4B	4	0	0.0931163606278376	-8.41165713350581	0
2014	4C	1	0	0.21049524614593	-13.3189371711208	0
2014	4F	3	0	0.132720834145952	4.18047287372932	0
2014	4G	4	0	0.263383046310772	-2.74307478723686	0
2014	4H	0	0	0.261128760712326	-3.93862052789549	0
2014	4K	3	0	0.208427747336948	-12.155203154195	0
2014	4L	1	0	0.210460148899324	-13.3354121605741	0
2014	4O	6	1	0.638127231616974	2.79312133811058	0
2014	4P	12	10	0.733989954969013	0.836928667326617	0
2014	4R	6	3	0.992308937510523	0.494869823055316	0
2014	4S	4	0	1.06999946512539	-2.4836350045169	0
2014	4U	1	0	0.17219526079426	-14.3699869726699	0
2014	4W	3	1	0.816244545388309	0.0592109405307779	1
2014	4Y	0	0	0.167905823986774	-10.2026215287707	0
2014	4Z	0	0	0.16329585263108	-21.953364325417	0
2014	5F	0	0	0.147044406934121	12.8609342236285	1
2014	5G	0	0	0.192708160162057	2.73354744786918	1
2014	5H	1	0	0.262811172537079	2.45561878614275	1
2014	5J	0	0	0.19488694999578	-3.70460129111691	1
2014	5R	0	0	0.146804314202639	-8.31022949755695	0
2014	5S	0	0	0.213742152854035	-7.96536837066742	0
2014	6A	0	0	0.0377554494166975	7.13628914497115	0
2014	6C	4	0	0.122857392442725	9.27800882958503	0
2014	6F	0	0	0.0718701786575338	12.0438407336892	1
2014	6J	3	1	0.231751193792492	2.58053919451543	1
2014	6R	0	0	0.131194970473075	-4.45766621353513	0
2014	6S	0	0	0.132078523110692	1.79449273745859	0
2014	7J	0	0	0.0114728672060689	3.01307115239368	0
2014	7M	6	1	0.0676486520662245	-0.479626175298419	0
2014	7P	8	1	0.18341215329462	1.44002630163663	0
2014	7R	4	1	0.138344057467585	0.654052829766738	0
2014	7S	28	1	0.319798259314361	-1.42424121991811	0
2014	8H	3	0	0.0121468293121406	5.78468073249631	0
2014	8J	2	0	0.0131317254975942	10.0101240539818	0
2014	8M	3	0	0.0421604298359766	7.22263244088523	0
2014	8N	2	0	0.0315667572216558	11.5755669502706	0
2014	8P	4	0	0.729848053088125	13.581406385115	0
2014	8R	1	0	0.207392427896447	13.2127110399174	0
2014	8T	1	0	0.762065966931455	8.44050147124912	0
2014	8W	5	0	0.434146190125097	5.59923585282951	0
2014	8X	0	0	0.751686563061151	5.89287785381869	0
2014	8Y	2	1	0.424763754929222	0.102911631600287	0
2014	9H	0	0	0.000215515011002522	3.16535344548055	0
2014	9J	0	0	0.422885535748674	16.6894170666232	0
2014	9K	0	0	0.429243736577568	20.6381542532644	0
2014	9M	0	0	0.437509321519933	10.7310397798912	0
2014	9P	1	0	0.576617141732603	6.64121258552983	0
2014	9R	0	0	0.435606439147407	22.1179650140863	0
2014	9T	0	0	0.437847431289833	13.866742635005	0
2014	9W	0	0	0.558648169979529	6.96345885667488	0
2014	9X	0	0	0.600158305288183	9.77425363415612	0
2015	3A	11	9	1.53466080484859	-8.97526338998148	1
2015	3C	12	5	1.64805273142743	-11.2947217111477	1
2015	3F	7	0	0.206472980805929	-13.7249261696834	0
2015	3G	29	2	0.183475329420532	-13.2398239201912	0
2015	3H	8	1	1.76353461035174	-16.184165869569	0
2015	3J	27	5	1.63644314107141	-13.1644528030213	0
2015	3K	15	6	1.71832356851765	-17.0794475216364	0
2015	3M	20	1	1.41984023344095	-15.464552857103	0
2015	3N	6	0	0.0375914295352969	-15.1556720263335	0
2015	3P	4	0	1.31818531411196	-15.4705999153444	0
2015	3R	14	0	0.516338334475658	-16.0389968649161	0
2015	3S	7	0	2.88495591031145e-05	-16.9224650020706	0
2015	4A	2	0	0.0924873123073067	-14.2199017059096	0
2015	4B	3	0	0.120333054088714	-14.7967865300103	0
2015	4C	1	0	0.360402824006764	-13.7611398461089	0
2015	4F	13	0	0.1437885909139	-2.37102606196236	0
2015	4G	2	1	0.235029588903694	-13.8685799850932	0
2015	4H	4	0	0.297356167433954	-14.7918685673756	0
2015	4K	7	0	0.35196720215308	-14.1453770102472	0
2015	4L	2	0	0.360788826684556	-14.1223483021483	0
2015	4O	1	0	0.692446941734592	0.282579248979206	0
2015	4P	2	2	0.82025348141485	-4.69286988537526	0
2015	4R	6	1	1.18785339357268	-9.42831721740678	0
2015	4S	2	0	1.29150925341769	-11.12083068054	0
2015	4U	3	0	0.195649079462372	-11.7908371349461	0
2015	4W	1	0	0.949059890075995	-5.40824439127693	1
2015	4Y	2	0	0.186032878297179	-9.6399050938246	0
2015	4Z	3	0	0.187439520795206	-9.76276093986224	0
2015	5F	2	3	0.196829292016893	1.49757593581977	1
2015	5G	5	0	0.211511598048204	-2.01614007586195	1
2015	5H	5	14	0.323603791475972	-1.82757426138449	1
2015	5J	1	0	0.287143881223444	-7.05427357405867	1
2015	5R	5	0	0.141839946327594	-10.1421950487077	0
2015	5S	1	0	0.165474422049741	-8.73238980769913	0
2015	6A	0	0	0.0416092764507311	-8.3157475844001	0
2015	6C	3	0	0.204208947716178	-5.26479654596325	0
2015	6F	0	0	0.0795705549422695	-1.44144434923273	1
2015	6J	2	7	0.361449332398385	-4.0517451213162	1
2015	6R	3	0	0.32933215697126	-6.72275874888347	0
2015	6S	1	0	0.312016934621596	-1.96026960312473	0
2015	7J	0	0	0.0205941592880363	12.9422380944325	0
2015	7M	3	0	0.0477546215440594	10.8408588189337	0
2015	7P	4	0	0.130674170211746	7.32636463643444	0
2015	7R	4	2	0.126499158328979	11.1986577044123	0
2015	7S	10	3	0.288849559910693	9.84988808630066	0
2015	8F	2	0	0.00193654363814476	11.4172385895431	0
2015	8G	7	0	0.0161519136100967	3.99925800068956	0
2015	8H	4	0	0.054207986186522	15.5395715392123	0
2015	8J	2	0	0.0366409814211745	10.8964235510061	0
2015	8M	1	0	0.0834588641588923	13.4836061023179	0
2015	8N	2	0	0.0825743248233894	12.2363456229314	0
2015	8P	3	0	0.655723293031789	8.19237011841281	0
2015	8R	2	0	0.176470213652601	8.34557628552426	0
2015	8T	1	0	0.683722736686165	2.54692280163323	0
2015	8W	0	0	0.417313090708691	6.19934500187427	0
2015	8X	1	1	0.671569917336336	1.55616361285687	0
2015	8Y	1	0	0.44044303598884	5.49935657875229	0
2015	9F	0	0	0.00697645162076584	4.31382352194485	0
2015	9H	0	0	0.0137634295967217	7.71608527888331	0
2015	9J	0	0	0.275794914618701	2.49669195086762	0
2015	9K	0	0	0.261713643433791	6.59642864651732	0
2015	9M	0	0	0.241394361784867	8.95347919060793	0
2015	9P	0	0	0.499508738960211	6.07091362960072	0
2015	9R	0	0	0.247029745832277	5.32570079682282	0
2015	9T	0	0	0.241570996573701	3.82461781223106	0
2015	9W	0	0	0.417300534804721	5.00761248004401	0
2015	9X	0	0	0.477814127879642	1.50627181955081	0
2016	3A	26	40	1.20163649223504	-20.3945421656046	1
2016	3C	14	11	1.1718781387726	-27.6892452114996	1
2016	3F	8	0	0.158245224273822	-25.5038637938199	0
2016	3G	19	4	0.149254995641131	-22.3776722098103	0
2016	3H	8	3	1.90271255168688	-22.0790835114508	0
2016	3J	30	2	1.15473071950266	-28.2467435628006	0
2016	3K	11	4	1.87394750953385	-24.9623689673746	0
2016	3M	26	4	1.17651606590329	-24.6494862299126	0
2016	3N	5	0	0.0952653394353051	-22.1926573345622	0
2016	3P	4	3	1.07891288562548	-23.711206511954	0
2016	3R	4	0	0.267518357486923	-22.2139831018034	0
2016	3S	6	0	1.07175943438436e-05	-20.4149073804856	0
2016	4A	6	0	0.155265445921121	-8.25505776478577	0
2016	4B	5	0	0.119695284462064	-18.018696617883	0
2016	4C	1	0	0.285509287161557	-23.1779993667055	0
2016	4F	13	0	0.162659306360801	-5.87086716792647	0
2016	4G	11	0	0.461149940683058	-9.41836168793916	0
2016	4H	1	0	0.298902093418225	-15.5456441638206	0
2016	4K	5	1	0.28214288335659	-24.3110046316372	0
2016	4L	4	1	0.28562448779194	-24.7018057121904	0
2016	4O	13	0	0.8683802426586	-5.60712171530375	0
2016	4P	11	2	1.00548717546264	-7.78351596502652	0
2016	4R	9	0	0.971374989309242	-16.313772222561	0
2016	4S	4	0	0.922600090247773	-23.45423705366	0
2016	4U	1	0	0.220213814570739	-24.7473443409295	0
2016	4W	5	0	1.13541061030281	-9.64063874900843	1
2016	4Y	0	0	0.21426014001822	-26.9309568652744	0
2016	4Z	1	0	0.209832047712241	-25.7301988346192	0
2016	5F	9	6	0.238639200455939	-10.6566760007043	1
2016	5G	8	2	0.195650824101199	-17.7721477731452	1
2016	5H	5	16	0.301153723950772	-18.0983303424535	1
2016	5J	3	0	0.212472847401979	-16.4404945866776	1
2016	5R	0	0	0.0734267825528678	-13.7443100015288	0
2016	5S	2	0	0.217738665436005	-20.493142147359	0
2016	6A	0	0	0.0539191341426655	-17.6837032824939	0
2016	6C	1	0	0.251030602234206	-18.9556627961493	0
2016	6F	1	0	0.097538099606653	-12.3587702907845	1
2016	6J	1	3	0.406769460717051	-19.4285725945566	1
2016	6R	8	0	0.33415724351743	-16.0873790458892	0
2016	6S	1	0	0.343746657747505	-12.5991223256631	0
2016	7J	6	0	0.0110931701650393	-17.6801596551706	0
2016	7M	13	0	0.0757268438224168	-13.6687563441974	0
2016	7P	6	0	0.233880130231663	-10.5008110068008	0
2016	7R	13	0	0.127442672016536	-17.9892867387187	0
2016	7S	21	0	0.393418656927869	-13.5516946054417	0
2016	8F	2	0	0.000387308727628952	-19.6277831687871	0
2016	8G	1	0	0.011813292138354	-25.2867718702592	0
2016	8H	5	0	0.0506394420989757	-21.1381838894913	0
2016	8J	5	0	0.0143317832162851	-21.9893294200992	0
2016	8M	3	0	0.116938656920097	-19.551217175839	0
2016	8N	1	0	0.0544013841963983	-17.6975481515725	0
2016	8P	2	0	0.784216834000366	-14.8822668479512	0
2016	8R	0	0	0.205757201167851	-19.1662158428256	0
2016	8T	5	0	0.819042861655302	-14.2333344120684	0
2016	8W	6	0	0.487492756521031	-18.3132647688412	0
2016	8X	1	1	0.782323314598972	-12.1030319570897	0
2016	8Y	5	0	0.492001102697549	-18.2780978423952	0
2016	9F	0	0	0.00697645162076584	-24.7921052059925	0
2016	9H	1	0	0.0302079620730072	-23.7211859426829	0
2016	9J	0	0	0.487237682493038	-19.5796319733154	0
2016	9K	0	0	0.429405409145748	-20.0074987536472	0
2016	9M	0	0	0.347000060082782	-16.2256464025349	0
2016	9P	1	0	0.409598835654697	-13.1789401802872	0
2016	9R	0	0	0.369413663196794	-14.2865318389921	0
2016	9T	0	0	0.347258307574695	-8.99531543726549	0
2016	9W	0	0	0.400829095358034	-13.9772382357607	0
2016	9X	0	0	0.419187570959622	-8.10142045016152	0
2017	3A	11	13	1.23248174637459	13.4696189378234	1
2017	3C	26	0	1.18923095076633	7.73621127673767	1
2017	3F	5	2	0.146194370058412	1.85365329197331	0
2017	3G	14	1	0.129511997238023	2.17631503910812	0
2017	3H	8	0	1.70910998800646	8.73806636414491	0
2017	3J	30	0	1.17992712308124	2.93568965149905	0
2017	3K	11	5	1.70136311721554	5.64390925805558	0
2017	3M	13	7	1.26449681320257	1.01619942590738	0
2017	3N	3	0	0.0265591409623678	-0.159270508329826	0
2017	3P	3	0	1.19322811781548	0.374477657055463	0
2017	3R	3	0	0.287052121055694	1.27831939849036	0
2017	3S	4	0	8.24273117231843e-06	1.08608872659259	0
2017	4A	3	0	0.163652630396757	19.147896356464	0
2017	4B	5	0	0.146909573842084	15.6233053135286	0
2017	4C	2	0	0.150532930204961	12.8163142215952	0
2017	4F	10	0	0.176896826671401	26.6980024267803	0
2017	4G	5	0	0.387464183809128	19.7080778255955	0
2017	4H	4	0	0.319095166873938	17.6554384777575	0
2017	4K	1	0	0.153660638629329	13.0051033204503	0
2017	4L	4	0	0.150328677785232	12.3886622827533	0
2017	4O	1	0	0.840979362290312	23.5780600304211	0
2017	4P	7	1	1.00390238010956	18.9298351858564	0
2017	4R	5	1	1.06211690886979	17.5718023487087	0
2017	4S	5	0	1.06172422494042	15.5081748974099	0
2017	4U	2	0	0.212170369768711	11.6932729535782	0
2017	4W	4	0	1.1087131070299	17.6937133479519	1
2017	4Y	4	0	0.213878940075223	10.2052788511971	0
2017	4Z	1	0	0.20853730724168	8.4723012399266	0
2017	5F	0	16	0.16800033263415	19.1751745623767	1
2017	5G	3	0	0.306549590474665	13.885789465494	1
2017	5H	4	18	0.299754969678071	19.1542905918794	1
2017	5J	3	0	0.340191062288942	15.1274257591636	1
2017	5R	0	0	0.18376325398762	13.816381334944	0
2017	5S	0	0	0.233049671916561	11.5129040895864	0
2017	6A	5	0	0.035484486396843	21.4590927037214	0
2017	6C	0	0	0.212913502472544	21.2686632828456	0
2017	6F	2	0	0.0795705549422695	21.0368044235758	1
2017	6J	2	3	0.321261734149436	20.1499083068022	1
2017	6R	1	0	0.278583298574895	23.9779296909046	0
2017	6S	4	0	0.226550849639121	27.3967865375658	0
2017	7J	0	0	0.0053881112230191	25.9977130779898	0
2017	7M	0	0	0.0599393008273808	27.7929907845586	0
2017	7P	3	0	0.186410868650603	26.7549298958539	0
2017	7R	1	0	0.0835225560311738	24.0241783999806	0
2017	7S	19	0	0.283394530412556	23.8317178506065	0
2017	8F	0	0	0.000400235808383203	20.1922931597789	0
2017	8G	0	0	0.000295738939394829	25.4706899002169	0
2017	8H	0	0	0.0429848281642646	23.344304059796	0
2017	8J	0	0	0.0234429783279825	19.4368762849867	0
2017	8M	0	0	0.0979982798401624	21.2274094990935	0
2017	8N	2	0	0.0466083313334722	21.624764510203	0
2017	8P	5	0	0.525708972105171	18.7453570409394	0
2017	8R	0	0	0.136530384132645	20.2539481374642	0
2017	8T	4	0	0.548402611717028	16.4366605675283	0
2017	8W	4	0	0.336681187583101	19.9044630255511	0
2017	8X	4	0	0.540995070146583	14.3690763604773	0
2017	8Y	1	0	0.405220295542566	19.9779846394252	0
2017	9F	0	0	0.00697645162076584	30.6859265730267	0
2017	9H	8	0	0.0290597037229407	25.5866058422002	0
2017	9J	3	0	0.294181242259947	25.8999747936619	0
2017	9K	0	0	0.275615389690239	25.8479260968507	0
2017	9M	2	0	0.248937625949004	23.4320155668132	0
2017	9P	2	0	0.424921167072641	15.7516804339522	0
2017	9R	1	0	0.25628893716529	22.4449889345783	0
2017	9T	6	5	0.249120090216629	18.8884403251878	0
2017	9W	1	1	0.372759248001801	18.2658317114258	0
2017	9X	1	0	0.415309446213583	14.5536304825917	0
2018	3A	21	49	1.25998542108501	-17.8310788743329	1
2018	3C	14	7	1.42378913703365	-21.6586085323479	1
2018	3F	8	0	0.206593079355445	-15.2570680961724	0
2018	3G	21	1	0.192425661387139	-11.9566892528219	0
2018	3H	18	3	1.47209390811759	-8.97981001819957	0
2018	3J	24	0	1.4019429866358	-17.1484959320204	0
2018	3K	16	3	1.37165898044604	-5.66916735350343	0
2018	3M	23	3	0.865706065513879	-5.70159565619215	0
2018	3N	6	0	0.104051592178568	-3.1860466034244	0
2018	3P	9	4	0.708824036776021	-0.826148026242475	0
2018	3R	4	0	0.121110914253043	0.17920689512087	0
2018	4A	6	0	0.126281205205835	-13.5891491968086	0
2018	4B	4	0	0.161446672917471	-11.7288706085441	0
2018	4C	0	0	0.450224005739386	-7.35196249349369	0
2018	4F	10	0	0.175417958696921	-6.69450258558564	0
2018	4G	1	0	0.387889777825318	-13.5536867798637	0
2018	4H	0	0	0.283591177603294	-14.6534351450934	0
2018	4K	2	0	0.439957284150708	-9.860947064258	0
2018	4L	3	1	0.450986033355695	-8.49542483297629	0
2018	4O	13	2	0.844488573334052	-4.30933296160774	0
2018	4P	4	5	1.01727121773833	-7.30376405575946	0
2018	4R	7	7	0.952222578520499	-16.3246871673691	0
2018	4S	4	0	0.881409387815659	-17.3217325793391	0
2018	4U	1	0	0.244561349327965	-13.1164607174387	0
2018	4W	5	0	1.08501731096591	-4.14347822752186	1
2018	4Y	0	0	0.230771943521509	-21.2850423604267	0
2018	4Z	0	1	0.228796753994124	-17.3025849994504	0
2018	5F	15	62	0.187353782769851	1.82080643796479	1
2018	5G	5	6	0.191128909350078	-4.44234984721974	1
2018	5H	16	43	0.227037377010573	-10.2191737672193	1
2018	5J	8	2	0.211059877382845	-12.0451740162657	1
2018	5R	4	0	0.173828852862973	-9.017860496921	0
2018	5S	6	0	0.0802513206356927	-8.0596819316834	0
2018	6A	4	0	0.0523879366291935	-3.04546545888721	0
2018	6C	1	2	0.103915871510605	-6.41526950767714	0
2018	6F	3	2	0.097538099606653	-1.47431711790929	1
2018	6J	4	21	0.18041529366895	-13.9635371850266	1
2018	6R	5	2	0.136126743733719	-11.1002167815262	0
2018	6S	0	0	0.119616950292488	-8.92919977927138	0
2018	7J	0	0	0.00412032034701461	-11.3864812401392	0
2018	7M	0	0	0.0285404571539992	-9.09983295239537	0
2018	7P	2	0	0.122167933507341	-8.74588410322364	0
2018	7R	3	0	0.125635228232267	-10.7018608323326	0
2018	7S	16	1	0.346653000412118	-7.69440208341265	0
2018	8F	1	0	0.000387308727628952	-15.7180131543065	0
2018	8G	0	0	0.000295738939394829	-2.41172851885983	0
2018	8H	3	0	0.0467212522755802	-5.88877323080696	0
2018	8J	0	0	0.00995454138375374	-13.6446406176661	0
2018	8M	1	0	0.110672146616153	-6.72281177949603	0
2018	8N	2	0	0.0458815995075393	-8.44169507122138	0
2018	8P	8	0	0.72225768495044	-8.43170328988123	0
2018	8R	3	0	0.150725046808337	-9.52652497505514	0
2018	8T	8	0	0.754943855090974	-7.33149481457805	0
2018	8W	7	0	0.417636273046582	-9.9769229475364	0
2018	8X	2	3	0.735822517377458	-4.25989950354592	0
2018	8Y	7	2	0.47746852827615	-9.54156381341057	0
2018	9F	6	0	0.00697645162076584	1.24336806263786	0
2018	9H	4	1	0.0700892878405155	0.517380676310193	0
2018	9J	2	0	0.330953897542441	6.95876315945515	0
2018	9K	3	0	0.337834290759475	5.31944641650881	0
2018	9M	4	0	0.347000060082782	-0.0574642980902345	0
2018	9P	9	1	0.50343231717909	-3.92634402136049	0
2018	9R	1	0	0.34478147478472	4.53033061895472	0
2018	9T	7	0	0.347258307574695	-0.47302727184647	0
2018	9W	0	0	0.464735050704791	-3.21076887903364	0
2018	9X	9	0	0.50512851689697	-0.662734437333683	0
2019	3A	12	8	1.08899640511609	6.10604992546961	1
2019	3C	36	4	1.45527568189768	0.642841830464549	1
2019	3F	6	0	0.19527581245108	2.5695195755189	0
2019	3G	10	0	0.17268266298403	8.95905125755449	0
2019	3H	6	1	1.17576860377685	7.53095356411884	0
2019	3J	22	1	1.43209315241016	-0.421013360277974	0
2019	3K	11	6	1.06515767926368	7.28890585190492	0
2019	3M	36	6	0.774075315398689	5.7025023657603	0
2019	3N	7	0	0.0353243166915648	12.5975853617641	0
2019	3P	3	0	0.617355677484635	9.89022643441796	0
2019	3R	8	1	0.105482323271362	12.5490609343051	0
2019	4A	6	0	0.134985744567705	4.33495001868554	0
2019	4B	4	0	0.253869548412498	1.50178807525827	0
2019	4C	4	0	0.240353011624714	3.00838421558591	0
2019	4F	12	1	0.0758665570643388	14.5999678944597	0
2019	4G	0	0	0.347430379925721	5.13524265308184	0
2019	4H	0	0	0.351046519320216	2.42032629737001	0
2019	4K	4	0	0.247879001979466	2.80467690911587	0
2019	4L	1	0	0.24052588445637	3.12927045867078	0
2019	4O	7	2	0.4581384347166	16.5027908353424	0
2019	4P	1	1	0.548411023519177	13.0227958759884	0
2019	4R	4	0	0.593480123882606	6.52111087115821	0
2019	4S	3	1	0.552692474104228	3.36560536889635	0
2019	4U	4	1	0.377215901850057	3.77779036687163	0
2019	4W	2	1	0.625904485158708	14.9689916956545	1
2019	4Y	1	0	0.379625286083469	2.28401791247397	0
2019	4Z	2	0	0.365359457519956	3.94040240023424	0
2019	5F	2	15	0.235301889201397	17.2278164440326	1
2019	5G	5	1	0.291520892674973	14.8778618439629	1
2019	5H	15	11	0.283209647858031	15.3940858522155	1
2019	5J	10	0	0.325579348125634	7.84984704136625	1
2019	5R	2	0	0.168317064681288	3.3500407245395	0
2019	5S	2	0	0.147825913978191	7.38658406840323	0
2019	6A	1	0	0.0554503316561375	-1.18610904792981	0
2019	6C	3	0	0.160611905044675	1.39405081202124	0
2019	6F	2	1	0.097538099606653	3.60400474128453	1
2019	6J	5	3	0.26260493344145	6.65362414712468	1
2019	6R	3	0	0.285472857349613	15.5330659515622	0
2019	6S	0	0	0.227173138282042	17.6724313655843	0
2019	7J	0	0	0.010928866258845	12.4436669574273	0
2019	7M	2	0	0.0328337477412653	14.6243126775101	0
2019	7P	1	0	0.0919463246904277	15.5997928715478	0
2019	7R	2	0	0.0759383440467746	11.5234094862727	0
2019	7S	12	0	0.178953158384781	12.8789267251061	0
2019	8F	1	0	0.00154923491051581	-0.260707366103081	0
2019	8G	0	0	0.0125298642331213	6.10144634992949	0
2019	8H	0	0	0.033179826101784	4.3966463680976	0
2019	8J	0	0	0.0266864400374208	1.37110977584548	0
2019	8M	2	0	0.0434970958468861	7.88527775669784	0
2019	8N	1	0	0.0571480584770851	5.14147632033021	0
2019	8P	2	2	0.538972569225928	8.82383037725726	0
2019	8R	4	3	0.143307925722823	6.530384219713	0
2019	8T	11	1	0.56264683539799	11.4462247638358	0
2019	8W	8	0	0.377762428199956	9.1888364350035	0
2019	8X	3	1	0.534024140227688	12.6113653300857	0
2019	8Y	12	4	0.408774246604542	9.61118964670183	0
2019	9F	0	0	0.0171736385829021	7.90787081935324	0
2019	9H	5	0	0.0301299307759201	9.10922457857386	0
2019	9J	1	0	0.257408586977454	12.1891281819933	0
2019	9K	0	0	0.229039856146612	12.9076983784841	0
2019	9M	3	0	0.18859151263591	11.7337129930044	0
2019	9P	6	0	0.246303379160436	11.5974292361343	0
2019	9R	2	0	0.199602833615589	14.3346050970397	0
2019	9T	2	0	0.188727341073204	13.4488112853107	0
2019	9W	0	0	0.233818388487795	10.3111415132453	0
2019	9X	11	0	0.24930456852761	12.6999642499278	0
